# Supplementary material for: The Whole-Exome Sequencing of a Cohort of 19 Families with Adolescent Idiopathic Scoliosis (AIS): Candidate Pathways
Source: Genes (Basel). 2023 Nov 17;14(11):2094. doi: 10.3390/genes14112094 (PMC10671325; doi:10.3390/genes14112094)
Supplement: Supplementary file 1 [file genes-14-02094-s001.zip]

Archive with 1 entries (1 files):
- genes-2695271-supplementary.xlsx
